# Supplementary material for: Clinical Characterization of Alagille Syndrome in Patients with Cholestatic Liver Disease
Source: Int J Mol Sci. 2023 Jul 21;24(14):11758. doi: 10.3390/ijms241411758 (PMC10380973; doi:10.3390/ijms241411758)
Supplement: Supplementary file 1 [file ijms-24-11758-s001.zip]

Archive with 2 entries (2 files):
- Sanger sequencing results S2.pdf
- Table S1_AM_.pdf
